# Supplementary material for: Role of Cr Element in Highly Dense Passivation of Fe-Based Amorphous Alloy
Source: Materials (Basel). 2023 Oct 10;16(20):6630. doi: 10.3390/ma16206630 (PMC10608733; doi:10.3390/ma16206630)
Supplement: Supplementary file 1 [file materials-16-06630-s001.zip]

Archive with 1 entries (1 files):
- materials-2630464-supplementary.pdf
